# Supplementary material for: Thermodynamic Stability Is a Strong Predictor for the Delivery of DARPins to the Cytosol via Anthrax Toxin
Source: Pharmaceutics. 2021 Aug 18;13(8):1285. doi: 10.3390/pharmaceutics13081285 (PMC8401532; doi:10.3390/pharmaceutics13081285)
Supplement: Supplementary file 1 [file pharmaceutics-13-01285-s001.zip]

Archive with 1 entries (1 files):
- pharmaceutics-1289895-supplementary.pdf
